# Supplementary material for: An Artificial Intelligence Approach to Bloodstream Infections Prediction
Source: J Clin Med. 2021 Jun 29;10(13):2901. doi: 10.3390/jcm10132901 (PMC8268222; doi:10.3390/jcm10132901)
Supplement: Supplementary file 1 [file jcm-10-02901-s001.zip]

Archive with 1 entries (1 files):
- jcm-1247778-SI.pdf
